# Supplementary material for: Pressurized Hot Water Extraction of Okra Seeds Reveals Antioxidant, Antidiabetic and Vasoprotective Activities
Source: Plants (Basel). 2021 Aug 10;10(8):1645. doi: 10.3390/plants10081645 (PMC8399463; doi:10.3390/plants10081645)
Supplement: Supplementary file 1 [file plants-10-01645-s001.zip]

Archive with 1 entries (1 files):
- plants-1316856-supplementary.pdf
